# Supplementary material for: Synergistic Induction of Oxidative and Endoplasmic Reticulum Stress by Tempol and ML210 Combination Therapy in B16F10 Melanoma Cells
Source: Int J Mol Sci. 2026 Mar 14;27(6):2675. doi: 10.3390/ijms27062675 (PMC13027366; doi:10.3390/ijms27062675)
Supplement: Supplementary file 1 [file ijms-27-02675-s001.zip]

Archive with 1 entries (1 files):
- ijms-4188960-supplementary.xlsx
