# Supplementary material for: Synergistic Induction of Oxidative and Endoplasmic Reticulum Stress by Tempol and ML210 Combination Therapy in B16F10 Melanoma Cells
Source: Int J Mol Sci. 2026 Mar 14;27(6):2675. doi: 10.3390/ijms27062675 (PMC13027366; doi:10.3390/ijms27062675)
Supplement: Supplementary file 1 [file ijms-27-02675-s001.zip › ijms-4188960-supplementary.xlsx]

## Sheet: Figure1
Figure 1A					Figure 1B					Figure 1C
Normalized Tempol Results (MTT)					Normalized ML210 Results (MTT)					Normalized Combination Results (MTT)
Control	2 mM	4 mM	8 mM		Control	2 µM	4 µM	8 µM		Control	2 µM Tempol + 2 µM ML210
102.283	59.3607	54.7945	31.9635		102.283	77.6256	50.2283	31.9635		102.283	41.0959
97.7169	68.4931	45.6621	36.5297		97.7169	73.0594	45.6621	30.137		97.7169	36.5297
94.0639	73.0594	50.2283	27.3973		94.0639	80.3653	47.4886	31.9635		94.0639	44.7489
105.023	68.4931	59.3607	41.0959		105.023	75.7991	54.7945	22.8311		105.023	43.8356
98.6301	72.1461	63.0137	45.6621		98.6301	81.2785	55.7078	30.137		98.6301	42.9224
102.283	77.6256	52.968	38.3562		102.283	84.0183	52.968	27.3973		102.283	35.6164

## Sheet: Figure2
Figure 2A					Figure 2B					Figure 2C					Figure 2D
GRP78					IRE1					ATF6					GADD153
Control	TPL	ML210	TPL+ML210		Control	TPL	ML210	TPL+ML210		Control	TPL	ML210	TPL+ML210		Control	TPL	ML210	TPL+ML210
0.55	1.1	1.1	1.5		98	155	165	220		0.25	0.55	0.4	1.12		0.45	1.2	0.9	1.6
0.5	0.9	0.9	1.4		102	135	180	250		0.25	0.52	0.5	1.3		0.3	1.5	0.5	1.38
0.48	0.89	0.8	1.6		105	150	155	233		0.5	0.35	0.66	1.2		0.3	1.3	0.55	1.35
0.55	0.88	0.99	1.5		110	155	165	245		0.42	0.44	0.33	1		0.4	1.1	0.88	1.45
0.45	0.95	1.2	1.45		106	165	162	200		0.33	0.7	0.45	1.4		0.22	1.1	0.6	1.66
0.6	0.79	1.1	1.5		109	160	170	235		0.28	0.68	0.65	1.8		0.18	0.9	0.45	1.4

## Sheet: Figure3
Figure 3A					Figure 3B					Figure 3C
Cleaved caspase-3					Bax					Bcl2
Control	TPL	ML210	TPL+ML210		Control	TPL	ML210	TPL+ML210		Control	TPL	ML210	TPL+ML210
0.11	3	3	7.2		0.8	3	3	7		7.5	5	6	3
0.11	4.5	2	7		0.7	5	2	7.5		8.5	5	6.5	3.2
0.25	5.2	3.3	6.5		0.9	5	2.5	6		7.8	4.5	6.1	3.2
0.1	6	3.5	6.2		0.98	6	3	6.5		9	3.8	5	2.8
0.4	3.3	2.5	7		0.8	5	4	7		7	4	5.5	4
0.2	5	3	5.9		0.9	3	3	7.3		9	3.8	6.5	3

## Sheet: Figure4
Figure 4A					Figure 4B
TAS					TOS
Control	TPL	ML210	TPL-ML210		Control	TPL	ML210	TPL+ML210
2.1	1.5	1.3	0.55		11	15	18	22
2.2	1.4	1.5	0.76		8	16	20	25
1.9	1.3	1.5	0.6		9	15	22	26
2.3	1.1	1.3	0.75		10	17	25	29
2	1.2	1.35	0.33		11	15	20	20
1.9	1.5	1.3	0.5		9	13	21	26

## Sheet: Figure5
Figure 5
H2O2
Control	TPL	ML210	TPL-ML210
5	9	10	30
6	8	15	32
6.3	7	12	35
6	8	16	38
6.5	8.6	18	33
6.1	9.2	12	29
